# Supplementary material for: Response of Circulating Free Cellular DNA to Repeated Exercise in Men with Type 1 Diabetes Mellitus
Source: J Clin Med. 2024 Oct 1;13(19):5859. doi: 10.3390/jcm13195859 (PMC11477321; doi:10.3390/jcm13195859)
Supplement: Supplementary file 1 [file jcm-13-05859-s001.zip]

Archive with 1 entries (1 files):
- jcm-3147441-supplementary.pdf
